# Supplementary material for: The spatio-temporal evolution of multiple myeloma from baseline to relapse-refractory states
Source: Nat Commun. 2022 Aug 3;13:4517. doi: 10.1038/s41467-022-32145-y (PMC9349320; doi:10.1038/s41467-022-32145-y)
Supplement: Supplementary file 4 — Supplementary Data 1 [file 41467_2022_32145_MOESM4_ESM.xlsx]

## Sheet: Treatment_and_samples
Supplementary Data 1: Treatment and samples
ID	Treatment at UAMS	Line	Best response	Sample_1	Sample_2	Sample_3	Sample_4
1	DTPACE	1		RNAS ILP (B)*
1	VDTPACE	1
1	1st ASCT	1
1	VTD Maintenance	1	CR
1	VRD	2
1	KRD	3	PD
1	PACMED/Carmustine + ASCT	4	SD
1				RNAS IRP (2654)
1	Metronomic consolidation	4	PR
1	Pom/Dex maintenance	4	continuous PR
1	Trametinib	5	PD
1	VRD	6	PD
1				FNAS sternum (3066)
1	PACMED	7	PD
1				RNAS ILP (3085)	FNAS sternum (3085)
1	Metronomic	8	SD
1				RNAS IRP (3135)
1				RNAS ILP (3170)
2	VDTPACE	1		RNAS ILP (B)
2	Tandem ASCT	1
2	Consolidation 1 & 2	1
2	VDT Maintenance	1
2	VD Maintenance	1	PR
2				RNAS ILP (1703)
2	Rev/Dex	2	SD	RNAS IRP (1829)
2
2	Pom/Dex	3	SD
2				RNAS IRP (2817)
2	Pom/Vel/Dex	3	SD
2				RNAS IRP (2986)	FNAS left ischium (2992)	FNAS right iliac (2992)
2	Metronomic	4	PR
2				RNAS ILP (3020)
2	Trametinib	5	PR
2	Pom/Dex	6
2				RNAS ILP (3125)
2	Pom/Vel/Dex	6	SD
2	Pom/Vel/Dex/Cyclo	6	SD
2	Carf/Pom/Dex	7	SD
2	Trametinib	8	PR
2				RNAS ILP (3499)
3	MVTDPACE	1		RNAS IRP (B)	RNAS ILP (2)
3	1st ASCT	1
3	MVDTPACE	1
3	2nd ASCT	1
3	VRD Maintenance	1	CR
3	Pom/Dex	2
3	Pom/Vel/Dex	2
3	Pom/Vel/Dex/Cyclo	2	PR
3	VDTPACE	3	SD
3				RNAS ILP (981)
4	VDTPACE	1		RNAS ILP (B)	FNAS right sacrum (B)
4	Tandem ASCT	1
4	Consolidation 1 & 2	1
4	VRD Maintenance	1	CR
4				FNAS left iliac (2077)
5	MVTDPACE	1		FNAS left sacrum (B)	RNAS IRP (B)	RNAS ILP (4)
5	1st ASCT	1
5	Rituximab	1
5	VRD Maintenance	1	CR
5	LCL-61/Cyclo	2	NA
5	Vel/Dex	3	SD
5				RNAS IRP (2208)
6	MVTDPACE	1		FNAS right ilium (B)	RNAS ILP (2)	RNAS IRP (4)
6	1st ASCT	1
6	MVDTPACE	1
6	2nd ASCT	1
6	VRD Maintenance	1
6	VTD Maintenance	1	VGPR
6				RNAS ILP (939)
6	KRD	2	SD
6				RNAS IRP (1003)
7	MVTDPACE	1		RNAS IRP (B)	PB (B)	FNAS sacrum (B)	RNAS ILP (4)
7	1st ASCT	1
7	MVDTPACE	1
7	2nd ASCT	1
7	VRD Maintenance	1
7	VTD Maintenance	1
7	3rd ASCT	1	CR
7				RNAS IRP (1085)	RNAS ILP (1133)
7	Carf/Dex	2	PR
7	Metronomic	3	SD
7	Trametinib	4	PR
7	Trametinib/Pom	5
7	Trametinib/Vel	5	PD
7				PB (1489)
8	MVTDPACE	1	SD	FNAS right acromion (B)	RNAS IRP (B)	FNAS L5 (B)
8				RNAS ILP (29)
8	MVTDPACE	1	SD
8				RNAS ILP (80)
8	1st ASCT	1	PR
8				RNAS IRP (538)
8	Rev/Dex	2	SD
8				RNAS ILP (602)
9	MVTDPACE	1		RNAS IRP (B)	RNAS ILP (4)
9	1st ASCT	1
9	VRD Maintenance	1	VGPR
9				RNAS IRP (588)	FNAS right sacrum (592)
10	MVTDPACE	1		RNAS ILP (B)	FNAS L1 (B)	FNAS pelvis right (B)	FNAS rib (B)
10	1st ASCT	1
10	MVDTPACE	1
10	2nd ASCT	1
10	VDTPACE	1
10	VRD Maintenance	1	sCR
10	Metronomic	2	PD
10				RNAS IRP (361)
10	PACMED + Mel	3
10	3rd ASCT	3	PD
10	Carf/Dex	4	PD
10	PACMED	5
10	4th ASCT	5	PD
10				FNAS Paraspinal (523)
11	MVTDPACE	1		RNAS ILP (B)
11	1st ASCT	1
11	MVDTPACE	1
11	2nd ASCT	1
11	VRD Maintenance	1	CR
11				FNAS L3 (991)
11	Pom/Carf/Dex	2	PD
11				RNAS ILP (1059)
12	DTPACE	1		RNAS IRP (B)	RNAS ILP (B)
12	Interim Thal/Dex 1	1
12	1st ASCT	1
12	Interim Thal/Dex 2	1
12	2nd ASCT	1
12	Interim Thal/Dex 3	1
12	DTPACE Consolidation	1
12	Thal/Dex Maintenance	1	VGPR
12	VTD (Vel/Thal/Dex)	2	PR
12	VRD (Vel/Rev/Dex)	3	VGPR
12	Velcade	4	SD
12	Pom/Vel/Dex	5	SD
12	Carf/Dex	6	PR	FNAS Sacrum (3742)
12					RNAS IRP (3780)
12	Metronomic (Vel/Dex/Dox/Cis/Pom/Rev +/- Thal)	7	SD
12	Trametinib	8	SD
12				RNAS ILP (3852)
12	Trametinib/Pomalidomide	9	PD
12				RNAS ILP (3962)	FNAS Sacrum (3962)	FNAS T9 (3962)
12	PACMED+VT	10	SD
12				RNAS ILP (3991)	RNAS IRP (3994)
12	Trametinib/Thalidomide	11	PD
12				RNAS ILP (4081)
12	3rd ASCT	12	CR
12	Carf/Dex	13	PD
12	Carf/Rev/Dex	14	PD
12				RNAS ILP (4615)
12	Daratumumab/Dex	15	PD
12				RNAS IRP (4811)
13	MVTDPACE	1		RNAS IRP (B)	FNAS T5 (B)	FNAS left ilium (B)
13	1st ASCT	1
13	MVDTPACE	1
13	2nd ASCT	1
13	VRD Maintenance	1	sCR
13				FNAS T7 (784)
13	Dara/Pom/Dex	2	VGPR
13	KRD	3	continuous VGPR
13				FNAS sacrum (1075)
14	MVTDPACE	1		RNAS IRP (B)	RNAS ILP (2)
14	VTD	1	PR
14				RNAS ILP (887)
14	Vel/Dex	2	SD
14	VDTPACE	3	SD
14	Carf/Dex	4	SD
14	KRD	5	SD
14	Pom/Dex	6	SD
14				RNAS ILP (1552)	FNAS T3 (1553)	RNAS ILP (1574)
14	Metronomic	7	PD
14	Pom/Carf/Dex	8	PD
14				RNAS IRP (1599)
14	Trametinib/Pom	9	PR
				FNAS T3 (1699)	RNAS ILP (1707)
15	MVTDPACE	1		RNAS ILP (B)	FNAS right ilium (B)
15	1st ASCT	1
15	MVDTPACE	1
15	2nd ASCT	1
15	VRD Maintenance	1
15	VTD Maintenance
15	VD Maintenance	1	sCR
15				RNAS ILP (1067)
15	Vel/Pom/Dex	2	CR
15	Carf/Pom/Dex	3	SD
15				RNAS IRP (1332)
15				RNAS ILP (1560)
15	VTD-PACE	4
15	BEAM	4
15	3rd ASCT	4
15	Carf/Cyclo/Dex	4	VGPR
15				RNAS ILP (1841)
16	MVTDPACE	1		RNAS ILP (B)	FNAS right sacrum (B)
16	1st ASCT	1
16	VTDPACE Consolidation	1
16	VRD Maintenance	1	sCR
16	Carf/Dex	2	SD
16	Vel/Dex	3	PD
16	Metronomic	4	SD
16	Pom/Dex	5	SD
16	Trametinib	6	SD
16				RNAS ILP (1953)
16	VTD	7	SD
16				RNAS ILP (2108)
16	Trametinib	8	PD
16	VRD	9	PD
16				RNAS IRP (2290)
16	2nd ASCT	10	PD
16				RNAS ILP (2353)
17	VDTPACE	1		FNAS left sacrum (B)
17	1st ASCT	1
17	Consolidation 1 & 2	1
17	VRD Maintenance	1	CR
17	KRD	2	PD
17				RNAS IRP (2570)	FNAS T10 (2578)
17	Pom/Cyclo/Dex	3	PD
17				RNAS ILP (2633)
18	VDTPACE	1		RNAS ILP (B)	RNAS IRP (2)	FNAS T9 (3)
18	Tandem ASCT	1
18	Consolidation 1 & 2	1
18	VRD Maintenance	1	CR
18	VRD	2	SD
18	VDTPACE	3	SD
18	VDTPACE	4	PR
18	VDTPACE	5	SD
18	Metronomic	6	SD
18	Metronomic	7	PD
18	PACMED	8
18	3rd ASCT	8
18	Carfilzomib Maintenance	8	PR
18				FNAS right iliac (1937)
18	Metronomic	9	PR
18	PACMED + Melphalan	10	PR
18	Carmustine/Dex	11
18	Vincristine	12	continuous PR
18	Carf/Pom/Dex	13	continuous PR
18	BEAM + 4th ASCT	14
18	Carf/Pom/Dex Maintenance	14	nCR
18				FNAS left iliac (2348)
19	VDTPACE	1		RNAS ILP (B)
19	Tandem ASCT	1
19	VRD Maintenance	1	CR
19				RNAS IRP (1997)	FNAS left ilium (2041)	FNAS right ilium (2041)
19	PACMED	2
19	3rd ASCT	2	PD
19	Trametinib	3	VGPR
19	Trametinib/Pom	4	continuous VGPR
19				RNAS ILP (2354)
19	VTD	5	PD
19				RNAS IRP (2398)
19	Metronomic	6	PD
19				RNAS IRP (2428)
20	MVTDPACE	1		RNAS IRP (B)	FNAS L1 (B)
20	1st ASCT	1
20	MVDTPACE	1
20	2nd ASCT	1
20	VRD Maintenance	1	CR
20				RNAS ILP (486)
20	MVTDPACE	2	PD
20	Carfilzomib	3	PD
20	Thal/Cyclo/Dex + BEAM + 3rd ASCT	4
20	VTD Maintenance	4	PR
20	VTD + Bevacizumab	5	VGPR
20	VTCD + Bevacizumab + Eto	6	continuous VGPR
20	VDTPACE + 4th ASCT	7	PD
20				RNAS ILP (1087)
21	VDTPACE	1		RNAS ILP (B)
21	MVDRPACE	1
21	Tandem ASCT	1
21	VDTPACE	1
21	VRD Maintenance	1	sCR
21				FNAS T9 (1073)	FNAS sacrum (1073)
21	PACMED	2
21	Ara-C/Eto/BCNU + ASCT	2	PR
21	Metronomic	3	PD
21	Pom/Carf/Dex	4	PD
21	Metronomic	5	PD
21	Pomalidomid/Pazopanib	6
21	Pomalidomid/Pazopanib/Vel	6	PD
21	Trametinib/VRD	7	PD
21	VRD	7
21	PACMED	8	PD
21	Mel + ASCT	8
21	PACMED	9	PD
21				FNAS right sacrum (1525)
22	VDTPACE	1		RNAS IRP (B)
22				RNAS ILP (79)
22	Tandem ASCT	1
22	Consolidation 1 & 2	1
22	VTD Maintenance	1	CR
22				RNAS IRP (3540)	FNAS T12 (3546)
22	Metronomic	2	no reponse
22	KRD	3	PR
22			continous PR	RNAS IRP (3637)
22			continous PR	RNAS IRP (3903)
23	VDTPACE	1		RNAS IRP (B)	FNAS right ilium (B)
23	1st ASCT	1
23	2nd ASCT	1
23	VDTPACE Consolidation	1
23	VRD	1	CR
23				FNAS paraspinal (385)	FNAS left ilium (388)
23	PACMED+ BCNU + 3rd ASCT	2
23	CRD	2	VGPR
23				FNAS lower back (588)
24	MVTDPACE	1		RNAS ILP (B)	RNAS IRP (2)
24	Tandem ASCT	1
24	VTDPACE Consolidation	1
24	VRD Maintenance	1	CR
24				RNAS IRP (1684)
24	Metronomic	2	PR
24	Trametinib	3	CR
24	Trametinib/Pom/Dex	4	PD
24				FNAS right iliac (1968)
24	PACMED + 3rd ASCT	5	CR
24	Pom/Carf/Dex	6	PD
24				RNAS ILP (2099)	FNAS right chest wall (2100)
24	PACMED + 4th ASCT	7	PD
24				RNAS ILP (2147)
* (B) Baseline, sample collected before initiation of treatment at UAMS; (2654) Sample collected after 2654 days of treatment
