# Supplementary material for: The spatio-temporal evolution of multiple myeloma from baseline to relapse-refractory states
Source: Nat Commun. 2022 Aug 3;13:4517. doi: 10.1038/s41467-022-32145-y (PMC9349320; doi:10.1038/s41467-022-32145-y)
Supplement: Supplementary file 6 — Source data [file 41467_2022_32145_MOESM6_ESM.xlsx]

## Sheet: Comments
	Source Data
	The Spatio-Temporal Evolution of Multiple Myeloma from Baseline to Relapse-Refractory States
	Leo Rasche, Carolina Schinke, Francesco Maura, Michael Bauer, Cody Ashby, Shayu Deshpande, Alexandra Poos, Maurizio Zangari, Sharmilan Thanendrarajan, Faith E. Davies, Brian A. Walker, Bart Barlogie, Ola Landgren, Gareth J. Morgan, Frits van Rhee, Niels Weinhold
	This Source Data file contains the data for the indicated Figures of the main manuscript and the Supplementary Figures.

## Sheet: Fig_1
Figure 1a: Origin and number of samples
Type	Number of patients	Number of samples
Single random iliac crest sample	22	68
Paired random iliac crest sample	10	24
Focal lesion sample	23	42
Sample from extramdullary disease or plasma cell leukemia	4	6
More details are shown in Suppl. Table 1.
Figure 1b: Characteristics of patients and samples
ID	Gender	Molecular subtype	GEP70 baseline
1	m	NHD	low risk
2	m	HY	low risk
3	m	HY	high risk
4	f	t(4;14)	high risk
5	m	t(11;14)	low risk
6	f	HY	low risk
7	m	t(14;16)	high risk
8	m	HY	low risk
9	m	HY	low risk
10	f	HY	high risk
11	f	t(6;14)	low risk
12	m	HY	NA
13	m	NHD	low risk
14	f	HY	low risk
15	f	NHD	low risk
16	m	HY	low risk
17	m	t(11;14)	low risk
18	m	HY	low risk
19	f	t(11;14)	low risk
20	f	NHD	high risk
21	m	t(4;14)	low risk
22	m	HY	low risk
23	m	t(4;14)	low risk
24	f	HY	low risk
Sample type and collection timepoint are shown in detail in Suppl. Table 1.

## Sheet: Fig_2
Figure 2a: Cancer clonal fraction plot for patient #5 (right vs left iliac crest)						Figure 2a: Cancer clonal fraction plot for patient #5 (right iliac crest vs sacrum lesion)						Figure 2b: Comparison of paired random bone marrows								Figure 2e: Spatio-temporal changes affecting known myeloma driver aberrations
ID	Mut	BL_RNAS_IRP.ccf	BL_RNAS_ILP.ccf	Type		ID	Mut	BL_RNAS_IRP.ccf	BL_FNAS_left_sacrum.ccf	Type		ID	Timepoint	Shared	Shared-diff minor	Shared-diff major	Unshared minor	Unshared major		ID	Gain(1q)	Del(17p)	t(MYC)	BRAF	DIS3	FGFR3	IRF4	KMT2C	KRAS	MAX	NF1	NFKB2	NRAS	TP53
5	1	0.0207254	0.0413223	Shared		5	1	0.137931	0.0645161	Shared		3	Baseline	100	0	0	0	0		1	absent	absent	absent	absent	absent	absent	absent	absent	Shared	Shared	absent	absent	absent	absent
5	2	0.057971	0.0431655	Shared		5	2	1.10145	0.637681	Shared		5	Baseline	100	0	0	0	0		2	absent	absent	absent	absent	absent	absent	absent	absent	Spatial changes	absent	absent	absent	absent	absent
5	3	0.121212	0.027027	Shared		5	3	0.85	0.684211	Shared		6	Baseline	95.6	2.9	0	1.5	0		3	Shared	absent	Shared	absent	absent	absent	absent	absent	Temporal changes*	absent	absent	absent	absent	absent
5	4	0.137931	0.432432	Shared		5	4	1.14286	0.710526	Shared		7	Baseline	97.8	0.9	0	1.3	0		4	Shared	absent	absent	Spatio-temporal changes	absent	Temporal changes*	absent	absent	absent	absent	absent	absent	absent	absent
5	5	0.203704	0.263889	Shared		5	5	0.933333	0.795031	Shared		9	Baseline	98.6	1.4	0	0	0		5	absent	absent	absent	absent	absent	absent	absent	absent	absent	absent	absent	absent	absent	Temporal changes*
5	6	0.294479	0.356436	Shared		5	6	0.969697	0.811429	Shared		12	Baseline	96.7	0	0	3.3	0		6	Temporal changes*	absent	absent	absent	absent	absent	absent	absent	absent	absent	absent	absent	Shared	absent
5	7	0.346939	0.355932	Shared		5	7	1.05714	0.819672	Shared		14	Baseline	100	0	0	0	0		7	Temporal changes	absent	absent	absent	Shared	absent	absent	Temporal changes*	Temporal changes	absent	Temporal changes	Temporal changes*	absent	absent
5	8	0.38	0.506122	Shared		5	8	0.881356	0.886076	Shared		18	Baseline	97.8	0	0	2.2	0		8	absent	absent	absent	absent	absent	absent	absent	absent	absent	absent	absent	Spatio-temporal changes*	absent	absent
5	9	0.381679	0.493151	Shared		5	9	0.508475	0.923077	Shared		24	Baseline	97.8	2.2	0	0	0		9	absent	Temporal changes	Shared	absent	absent	absent	absent	absent	Spatio-temporal changes	absent	absent	absent	Spatio-temporal changes*	absent
5	10	0.408602	0.712871	Shared		5	10	0.837037	0.930612	Shared		1	Treated	97.2	1.4	1.4	0	0		10	Spatial changes	absent	Shared	Spatio-temporal changes*	Shared	absent	absent	absent	Spatio-temporal changes*	absent	absent	absent	absent	absent
5	11	0.415094	0.285714	Shared		5	11	0.981481	0.954545	Shared		7	Treated	98	0.2	0.7	1	0		11	Shared	Temporal changes*	absent	absent	absent	absent	absent	absent	absent	absent	Temporal changes*	absent	Temporal changes*	absent
5	12	0.441176	0.416667	Shared		5	12	1.05	0.954545	Shared		12	Treated	93.3	3.3	1.7	1.7	0		12	absent	Temporal changes*	Spatio-temporal changes*	absent	absent	Shared	absent	absent	absent	absent	absent	absent	absent	absent
5	13	0.45679	0.604167	Shared		5	13	0.877551	0.980392	Shared										13	Temporal changes*	Shared	absent	absent	absent	absent	Spatio-temporal changes	absent	Spatio-temporal changes	absent	absent	absent	Temporal changes*	Spatio-temporal changes*
5	14	0.478632	0.357895	Shared		5	14	1.02857	0.981132	Shared		Figure 2c: Comparison of paired random bone marrow/focal lesion samples								14	Temporal changes	absent	absent	Temporal changes*	absent	absent	absent	Spatio-temporal changes*	absent	absent	absent	absent	Spatio-temporal changes*	absent
5	15	0.508475	0.842105	Shared		5	15	0.8	0.985075	Shared		ID	Timepoint	Shared	Shared-diff minor	Shared-diff major	Unshared minor	Unshared major		15	Temporal changes*	Temporal changes*	absent	absent	absent	absent	absent	absent	absent	Spatio-temporal changes	absent	absent	absent	absent
5	16	0.536232	0.402439	Shared		5	16	1	0.989011	Shared		4	Baseline	83.1	0	6.2	3.1	7.7		16	absent	absent	Shared	absent	absent	absent	absent	absent	absent	absent	absent	absent	Shared	absent
5	17	0.590426	0.441441	Shared		5	17	1.13043	0.989691	Shared		5	Baseline	63.2	17.5	7	5.3	7		17	absent	Shared	absent	absent	absent	absent	absent	absent	Temporal changes	absent	absent	absent	absent	Shared
5	18	0.657534	0.488889	Shared		5	18	1.03279	0.992248	Shared		6	Baseline	61.8	3.9	3.9	28.9	1.3		18	Shared	absent	absent	absent	absent	absent	absent	absent	absent	absent	absent	absent	Temporal changes*	absent
5	19	0.684932	1.02804	Shared		5	19	0.746269	1	Shared		7	Baseline	95.7	2.7	0.4	1.3	0		19	Shared	absent	absent	absent	absent	absent	Shared	absent	absent	absent	absent	absent	absent	absent
5	20	0.713287	0.418605	Shared		5	20	0.804878	1	Shared		8	Baseline	73.4	3.1	1.6	7.8	14.1		20	Temporal changes	Temporal changes*	absent	absent	absent	absent	Shared	absent	absent	absent	absent	absent	Temporal changes*	absent
5	21	0.746269	0.935065	Shared		5	21	0.684932	1.01887	Shared		15	Baseline	87.8	2.2	5.6	4.4	0		21	Temporal changes	Temporal changes*	absent	absent	absent	absent	absent	absent	absent	absent	absent	absent	absent	absent
5	22	0.774194	0.92	Shared		5	22	0.913706	1.02008	Shared		18	Baseline	95.7	0	0	4.3	0		22	absent	Shared	absent	absent	absent	absent	absent	absent	absent	absent	absent	absent	absent	Shared
5	23	0.8	1.06667	Shared		5	23	0.909091	1.03415	Shared		20	Baseline	74.5	8.5	4.3	10.6	2.1		23	Spatio-temporal changes	Spatio-temporal changes*	absent	absent	absent	absent	absent	absent	absent	absent	absent	absent	Spatio-temporal changes	absent
5	24	0.804878	0.9375	Shared		5	24	1.03297	1.04478	Shared		1	Treated	87.2	0	2.6	2.6	7.7		24	Temporal changes*	Temporal changes	Temporal changes	absent	Temporal changes	absent	absent	absent	Temporal changes*	absent	absent	absent	Temporal changes	Temporal changes*
5	25	0.806452	0.684211	Shared		5	25	0.905263	1.0495	Shared		2	Treated	37.7	15.9	5.8	13	27.5		* not detectable in baseline random iliac crest sample
5	26	0.837037	0.757396	Shared		5	26	0.954545	1.07143	Shared		14	Treated	32.3	1.6	33.9	17.7	14.5
5	27	0.840909	1.18519	Shared		5	27	1.08808	1.09259	Shared		17	Treated	99.1	0.9	0	0	0
5	28	0.842105	0.886792	Shared		5	28	1.0137	1.11864	Shared		19	Treated	96.9	1	0	2.1	0
5	29	0.85	0.915888	Shared		5	29	0.873239	1.15	Shared		23	Treated	21.8	0	0.4	6.3	71.4
5	30	0.873239	0.783784	Shared		5	30	0.842105	1.18	Shared
5	31	0.877551	0.866142	Shared		5	31	0.952381	1.18447	Shared		Figure 2d: Comparison of the first and the last sample
5	32	0.881356	0.674419	Shared		5	32	0.806452	1.18644	Shared		ID	Samples	Shared	Shared-diff minor	Shared-diff major	Unshared minor	Unshared major
5	33	0.905263	0.985915	Shared		5	33	0.774194	1.19481	Shared		1	RBM vs RBM	69.4	0	1.4	2.8	26.4
5	34	0.909091	0.8	Shared		5	34	1.025	1.20755	Shared		2	RBM vs RBM	60.5	14	2.3	23.3	0
5	35	0.913706	0.841667	Shared		5	35	0.840909	1.21519	Shared		3	RBM vs RBM	54.2	0.8	0.8	36.6	7.6
5	36	0.933333	0.929412	Shared		5	36	1.1875	1.28814	Shared		4	RBM vs FL	46.3	0	2.8	2.8	48.1
5	37	0.952381	1.00546	Shared		5	37	0.478632	0.0147059	Shared-diff minor		5	RBM vs RBM	41.5	1.2	1.2	43.9	12.2
5	38	0.954545	1.02198	Shared		5	38	0.45679	0.0264901	Shared-diff minor		6	FL vs RBM	36.5	0	2.4	19.8	41.3
5	39	0.969697	1.13376	Shared		5	39	0.294479	0.0295203	Shared-diff minor		7	PB vs PB	35.1	0.1	9.8	19.3	35.7
5	40	0.981481	0.97479	Shared		5	40	0.590426	0.0299252	Shared-diff minor		8	FL vs RBM	33.3	0	33.3	14.7	18.7
5	41	1	1.12195	Shared		5	41	0.415094	0.0377358	Shared-diff minor		9	RBM vs FL	32.6	0	2.9	13.8	50.7
5	42	1.0137	1.07317	Shared		5	42	0.536232	0.04	Shared-diff minor		10	RBM vs FL	30.1	0	0	56.6	13.3
5	43	1.025	1.07692	Shared		5	43	0.408602	0.0444444	Shared-diff minor		11	RBM vs RBM	29.5	2.3	5.3	53	9.8
5	44	1.02857	0.884058	Shared		5	44	0.381679	0.056338	Shared-diff minor		12	RBM vs RBM	28.8	0	3.8	26.3	41.3
5	45	1.03279	1.12752	Shared		5	45	0.38	0.0564516	Shared-diff minor		13	RBM vs FL	28.7	0.8	4.9	16.4	49.2
5	46	1.03297	1.03529	Shared		5	46	0.441176	0.0583942	Shared-diff minor		14	RBM vs RBM	28.3	1.7	6.7	48.3	15
5	47	1.05	1.06796	Shared		5	47	0.713287	0.0325203	Shared-diff major		15	RBM vs RBM	27.9	1.9	1.4	60.6	8.2
5	48	1.05714	0.868687	Shared		5	48	0.657534	0.043956	Shared-diff major		16	RBM vs RBM	27.6	1.2	3.7	46	21.5
5	49	1.08808	0.911917	Shared		5	49	0.057971	0.833333	Shared-diff major		17	FL vs RBM	27.1	0	1.7	1.7	69.5
5	50	1.10145	1.06849	Shared		5	50	0.0207254	0.917293	Shared-diff major		18	RBM vs FL	25	0	2.7	10.8	61.5
5	51	1.13043	1.07317	Shared		5	51	0.121212	0	Unshared minor		19	RBM vs RBM	23.9	0	4.6	24.8	46.8
5	52	1.14286	0.988235	Shared		5	52	0.203704	0	Unshared minor		20	RBM vs RBM	23.8	0	2.9	21	52.4
5	53	1.1875	0.885246	Shared		5	53	0.346939	0	Unshared minor		21	RBM vs FL	22.9	0	1.4	2.9	72.9
						5	54	0	0.651163	Unshared major		22	RBM vs RBM	20.5	0	8.5	25.6	45.3
						5	55	0	0.77907	Unshared major		23	RBM vs FL	16.6	0	11.7	19	52.7
						5	56	0	0.837209	Unshared major		24	RBM vs RBM	10.4	0	3	5.2	81.5
						5	57	0	0.95288	Unshared major		RBM: random bone marrow; FL: focal lesion; PB: peripheral blood; time and treatment lines between samples are shown in Suppl. Table 1

## Sheet: Fig_3
Figure 3a: Mock phylogenetic tree for patient #6
ID	Timepoint	Location	Color	Clone ID*	Proportion	Selected sub-clone defining events	Contribution of SBS-MM1
6	Initiating event	Shared	-	-	-	Hyperdiploidy	-
6	Baseline	Iliac crest left	Yellow	MRCA (1)**	0.7	NRASmut	-
6	Baseline	Iliac crest left	Gray	1.1	-	Tri -> di(19), ABL1mut	-
6	Baseline	Iliac crest left	Ultramarine blue	1.1.1	0.1	-	-
6	Baseline	Iliac crest left	Green	1.2	0.2	BARD1mut	-
6	Baseline	Iliac crest right	Yellow	MRCA (1)**	0.7	NRASmut	-
6	Baseline	Iliac crest right	Ultramarine blue	1.1.1	0.1	-	-
6	Baseline	Iliac crest right	Green	1.2	0.2	BARD1mut	-
6	Baseline	Focal lesion	Ultramarine blue	1.1.1	0.6	-	-
6	Baseline	Focal lesion	Medium blue	1.1.1.1	0.4	LOH(1p36.33-11.2)	-
6	1st progression	Iliac crest left	Coral red	1.1.2	1	gain(1q), KDM2Amut	0.33
6	1st progression	Iliac crest right	Ultramarine blue	1.1.1	0.1	-	-
6	1st progression	Iliac crest right	Coral red	1.1.2	0.9	gain(1q), KDM2Amut	0.33
* Clone ID in Suppl. Fig. 8; ** MRCA: Most recent common ancestor; details regarding sampling and treatment are shown in Suppl. Table 1.
Figure 3b: Phylogenetic relationship between baseline and relapse clones
Type	No relationship	Sub-clone precursor	Major sub-clone precursor	Sub-clone branch	Major sub-clone branch	Sub-clone selected	Major sub-clone selected
RBM at baseline	4	4	0	2	0	2	0
FL at baseline	4	0	3	0	4	1	0

## Sheet: Fig_4
Figure 4a: Mock phylogenetic tree for patient #22
ID	Timepoint	Location	Color	Clone ID*	Proportion	Selected sub-clone defining events	Contribution of SBS-MM1
22	Initiating event	Shared	-	-	-	Hyperdiploidy	-
22	-	Shared	-	MRCA (1)**	-	TP53biallelic	-
22	Baseline	Iliac crest right	Yellow	1.1	0.4	-	-
22	Baseline	Iliac crest right	Pink	1.1.1	0.1	-	-
22	Baseline	Iliac crest right	Green	1.2	0.5	EP300mut	-
22	Post induction	Iliac crest left	Yellow	1.1	0.45	-	-
22	Post induction	Iliac crest left	Pink	1.1.1	0.05	-	-
22	Post induction	Iliac crest left	Green	1.2	0.5	EP300mut	-
22	1st relapse	Iliac crest right	Light Coral	1.1.1.1	0.8	ATRmut	0.3
22	1st relapse	Iliac crest right	Red	1.1.1.1.1	0.2	-	-
22	1st relapse	Focal lesion at T12	Light Coral	1.1.1.1	1	ATRmut	0.3
22	2nd FU	Iliac crest right	Light Coral	1.1.1.1	0.4	ATRmut	0.3
22	2nd FU	Iliac crest right	Red	1.1.1.1.1	0.6	-	-
22	3rd FU	Iliac crest right	Light Coral	1.1.1.1	0.15	ATRmut	0.3
22	3rd FU	Iliac crest right	Red	1.1.1.1.1	0.85	-	-
* Clone ID in Suppl. Fig. 24; ** MRCA: Most recent common ancestor; details regarding sampling and treatment are shown in Suppl. Table 1.
Figure 4b: Mock phylogenetic tree for patient #14
ID	Timepoint	Location	Color	Clone ID*	Proportion	Selected sub-clone defining events	Contribution of SBS-MM1
14	Initiating event	Shared	-	-	-	Hyperdiploidy	-
14	Baseline	Iliac crest left	Yellow	1	0.5	FAM46Cmut	-
14	Baseline	Iliac crest left	Green	1.1	0.2	-	-
14	Baseline	Iliac crest left	Gray	1.1.1	0.15	Gain(1q)	-
14	Baseline	Iliac crest left	Tea rose	1.1.1.1	0.15	-	-
14	Baseline	Iliac crest right	Yellow	1	0.5	-
14	Baseline	Iliac crest right	Green	1.1	0.3	-	-
14	Baseline	Iliac crest right	Gray	1.1.1	0.1	Gain(1q)	-
14	Baseline	Iliac crest right	Tea rose	1.1.1.1	0.1	-	-
14	1st relapse	Iliac crest left	Tea rose	1.1.1.1	0.1	-	-
14	1st relapse	Iliac crest left	Cornflower Blue	1.1.1.2	0.9	-	-
14	2nd FU	Iliac crest left	Rose	1.1.1.1.1	0.7	Del(17p), NRASmut, KMT2Cmut	-
14	2nd FU	Iliac crest left	Cornflower Blue	1.1.1.2	0.1	-	-
14	2nd FU	Iliac crest left	Majorelle Blue	1.1.1.2.1	0.2	BRAFmut	-
14	2nd FU	Focal lesion at T3	Rose	1.1.1.1.1	1	Del(17p), NRASmut, KMT2Cmut	-
14	3rd FU	Iliac crest right	Cornflower Blue	1.1.1.2	0.05	-	-
14	3rd FU	Iliac crest right	Majorelle Blue	1.1.1.2.1	0.05	BRAFmut	-
14	3rd FU	Iliac crest right	Rose	1.1.1.1.1	0.4	Del(17p), NRASmut, KMT2Cmut	-
14	3rd FU	Iliac crest right	Rubine Red	1.1.1.1.1.1	0.5	-	-
14	2nd relapse	Iliac crest left	Cornflower Blue	1.1.1.2	0.4	-	-
14	2nd relapse	Iliac crest left	Majorelle Blue	1.1.1.2.1	0.4	BRAFmut	-
14	2nd relapse	Iliac crest left	Rubine Red	1.1.1.1.1.1	0.2	-	-
14	2nd relapse	Focal lesion at T3	Rose	1.1.1.1.1	0.6	Del(17p), NRASmut, KMT2Cmut	-
14	2nd relapse	Focal lesion at T3	Jazberry Jam	1.1.1.1.1.2	0.4	-	-
* Clone ID in Suppl. Fig. 16; details regarding sampling and treatment are shown in Suppl. Table 1.

## Sheet: Fig_5
Figure 5: Mock phylogenetic tree for patient #23
ID	Timepoint	Location	Color	Clone ID*	Proportion	Selected sub-clone defining events	Contribution of SBS-MM1
23	Initiating event	Shared	-	-	-	t(4;14)	-
23	-	Shared	-	MRCA (1)**	-	ZNF292mut	-
23	Baseline	Iliac crest right	Gray	1.1	0.6	-	-
23	Baseline	Iliac crest right	Red	1.2	0.3	Amp(1q), NRASmut	-
23	Baseline	Iliac crest right	Blue	1.2.1	0.1	-	-
23	Baseline	Focal lesion right ilium	Blue	1.2.1	1	-	-
23	1st relapse	Focal lesion paraspinal	Purple Pizzazz	1.2.2	0.6	ZNF292mut	0.23
23	1st relapse	Focal lesion paraspinal	Purple	1.2.2.1	0.4	-	-
23	1st relapse	Focal lesion left ilium	-	1.2.3	-	Del(17p)	-
23	1st relapse	Focal lesion left ilium	Green	1.2.3.1	1	-	-
23	2nd relapse	Focal lesion lower back	Mellow Apricot	1.2.3.2	0.6	-	0.14
23	2nd relapse	Focal lesion lower back	Perut	1.2.3.1.1	0.4	-	0.41
* Clone ID in Suppl. Fig. 25; ** MRCA: Most recent common ancestor; details regarding sampling and treatment are shown in Suppl. Table 1.

## Sheet: Fig_6
Figure 6: Boxplots
Pattern	Baseline focal lesions on PET	Response to therapy
Coexisting-sub-clones	60	<CR
Coexisting-sub-clones	11	<CR
Coexisting-sub-clones	35	<CR
Coexisting-sub-clones	4	<CR
Coexisting-sub-clones	1	<CR
Coexisting-sub-clones	3	<CR
Coexisting-sub-clones	0	CR
Coexisting-sub-clones	4	CR
Coexisting-sub-clones	2	CR
Coexisting-sub-clones	20	CR
Single-cell	2	CR
Single-cell	1	CR
Single-cell	1	CR
Single-cell	1	CR
Single-cell	1	CR
Single-cell	0	CR
Single-cell	0	CR
Spatial-dominance	50	CR
Spatial-dominance	11	CR
Spatial-dominance	21	CR
Spatial-dominance	25	CR

## Sheet: Fig_7
Figure 7: Mock phylogenetic tree for patient #12
ID	Timepoint	Location	Color	Clone ID*	Proportion	Selected sub-clone defining events	Contribution of SBS-MM1
12	Initiating event	Shared	-	-	-	t(4;14)	-
12	Baseline	Iliac crest right	Yellow	MRCA (1)**	0.9	FGFR3mut	-
12	Baseline	Iliac crest right	Gray	1.1	0.1	-	-
12	Baseline	Iliac crest left	Yellow	MRCA (1)**	0.9	FGFR3mut	-
12	Baseline	Iliac crest left	Gray	1.1	0.1	-	-
12	1st FU	Focal lesion sacrum	Medium Blue	1.1.1.1	0.94	-	-
12	1st FU	Focal lesion sacrum	Green	1.1.2	0.06	t(6;8)	0.32
12	2nd FU	Iliac crest right	Blue Gray	1.1.1	0.3	KDM4Bmut	0.58
12	2nd FU	Iliac crest right	Green	1.1.2.1	0.6	-	-
12	2nd FU	Iliac crest right	Lime	1.1.2.2	0.1	-	-
12	3rd FU	Iliac crest left	Blue Gray	1.1.1	0.5	KDM4Bmut	0.58
12	3rd FU	Iliac crest left	Green	1.1.2.1	0.2	-	-
12	3rd FU	Iliac crest left	Lime	1.1.2.2	0.3	-	-
12	4th FU	Iliac crest left	Blue Gray	1.1.1	0.3	KDM4Bmut	0.58
12	4th FU	Iliac crest left	Green	1.1.2.1	0.1	-	-
12	4th FU	Iliac crest left	Lime	1.1.2.2	0.6	-	-
12	4th FU	Focal lesion sacrum	Medium Blue	1.1.1.1	0.9	-	-
12	4th FU	Focal lesion sacrum	Lime	1.1.2.2	0.1	-	-
12	4th FU	Focal lesion T9	Navy Blue	1.1.1.1.1	0.7	-	-
12	4th FU	Focal lesion T9	Green	1.1.2.1	0.1	-	-
12	4th FU	Focal lesion T9	Lime	1.1.2.2	0.2	-	-
12	5th FU	Iliac crest left	Blue Gray	1.1.1	0.5	-	-
12	5th FU	Iliac crest left	Green	1.1.2.1	0.05	-	-
12	5th FU	Iliac crest left	Lime	1.1.2.2	0.45	-	-
12	5th FU	Iliac crest right	Blue Gray	1.1.1	0.5	KDM4Bmut	0.58
12	5th FU	Iliac crest right	Green	1.1.2.1	0.05	-	-
12	5th FU	Iliac crest right	Lime	1.1.2.2	0.45	-	-
12	6th FU	Iliac crest left	Violet	1.1.1.2	0.8	-	-
12	6th FU	Iliac crest left	Red	1.1.3	0.2	Del(17p), KMT2Bmut	0.32
12	7th FU	Iliac crest right	Violet	1.1.1.2	0.1	-	-
12	7th FU	Iliac crest right	Red	1.1.3	0.1	Del(17p), KMT2Bmut	0.32
12	7th FU	Iliac crest right	Rose	1.1.3.1	0.8	-	-
* Clone ID in Suppl. Fig. 14; ** MRCA: Most recent common ancestor; details regarding sampling and treatment are shown in Suppl. Table 1.

## Sheet: Suppl_Fig_1
ID	FU	Number of sub-clones
1	Baseline	1
2	Baseline	3
3	Baseline	1
4	Baseline	3
5	Baseline	4
6	Baseline	4
7	Baseline	3
8	Baseline	6
9	Baseline	3
10	Baseline	4
11	Baseline	2
12	Baseline	2
13	Baseline	6
14	Baseline	4
15	Baseline	2
16	Baseline	3
17	Baseline	1
18	Baseline	2
19	Baseline	2
20	Baseline	4
21	Baseline	2
22	Baseline	3
23	Baseline	3
24	Baseline	2
1	Relapse	6
2	Relapse	3
3	Relapse	2
4	Relapse	1
5	Relapse	1
6	Relapse	2
7	Relapse	4
8	Relapse	3
9	Relapse	2
10	Relapse	4
11	Relapse	4
12	Relapse	9
13	Relapse	3
14	Relapse	6
15	Relapse	4
16	Relapse	3
17	Relapse	1
18	Relapse	5
19	Relapse	2
20	Relapse	5
21	Relapse	3
22	Relapse	2
23	Relapse	5
24	Relapse	8
1	Complete	7
2	Complete	5
3	Complete	2
4	Complete	4
5	Complete	5
6	Complete	5
7	Complete	5
8	Complete	6
9	Complete	5
10	Complete	8
11	Complete	6
12	Complete	11
13	Complete	9
14	Complete	9
15	Complete	5
16	Complete	6
17	Complete	2
18	Complete	7
19	Complete	4
20	Complete	9
21	Complete	5
22	Complete	5
23	Complete	8
24	Complete	9

## Sheet: Suppl_Fig_3
Supplementary Figure 3: Clusters
PID	Mut	BL_RNAS_ILP.ccf	BL_RNAS_ILP.depth	L4_RNAS_IRP.ccf	L4_RNAS_IRP.depth	L6_FNAS_sternum.ccf	L6_FNAS_sternum.depth	L7_FNAS_sternum.ccf	L7_FNAS_sternum.depth	L7_RNAS_ILP.ccf	L7_RNAS_ILP.depth	L8_RNAS_IRP.ccf	L8_RNAS_IRP.depth	L8_RNAS_ILP.ccf	L8_RNAS_ILP.depth	adequateDepth	Cluster	Clone ID
1	1	0.95	88	0.43	83	0.84	100	1.24	87	1.18	61	1.02	98	0.65	205	1	1	1
1	2	0.88	86	0.44	68	0.89	112	0.83	80	1	62	1.02	96	0.89	54	1	1	1
1	3	1.11	97	0.65	68	0.68	68	0.72	86	0.71	68	0.77	99	0.8	180	1	1	1
1	4	0.92	128	0.65	89	1.06	81	0.96	73	0.73	82	1.1	105	0.7	415	1	1	1
1	5	0.89	81	0.65	52	0.96	77	0.78	67	0.77	65	0.74	78	0.78	298	1	1	1
1	6	1.14	220	0.67	202	1.2	225	0.95	203	1	230	0.71	248	0.85	216	1	1	1
1	7	0.97	58	0.7	89	1.42	69	0.98	57	0.86	79	1.25	102	1.24	121	1	1	1
1	8	1.19	99	0.72	72	0.9	69	0.76	87	0.93	58	0.91	88	1.2	303	1	1	1
1	9	1.09	119	0.74	127	1.13	127	1.13	119	0.97	107	0.84	134	0.67	172	1	1	1
1	10	1.14	194	0.74	189	0.94	178	0.97	204	0.99	169	1.1	229	0.81	69	1	1	1
1	11	0.84	540	0.75	467	0.75	499	0.95	432	1.11	433	0.77	567	0.7	725	1	1	1
1	12	0.99	142	0.77	96	1.17	138	0.93	112	1.06	100	0.9	140	0.75	458	1	1	1
1	13	0.82	184	0.78	216	1.19	159	1.07	193	0.96	168	1.23	203	1.02	51	1	1	1
1	14	1.01	210	0.78	136	1.09	151	0.89	175	0.86	172	1.03	178	0.8	443	1	1	1
1	15	1.08	76	0.8	65	1.22	67	1.04	73	0.68	59	0.69	96	0.79	117	1	1	1
1	16	1.12	162	0.82	124	1.17	138	1.01	133	0.77	119	1.03	147	1.1	282	1	1	1
1	17	0.86	135	0.82	85	1.24	102	0.92	91	0.87	83	1.16	147	0.78	691	1	1	1
1	18	0.92	276	0.83	271	0.94	280	1.01	221	0.81	231	1.03	320	1.15	143	1	1	1
1	19	0.92	159	0.83	164	1.06	134	1.07	152	1.03	126	0.84	171	0.7	237	1	1	1
1	20	1	132	0.84	195	1.25	159	0.98	226	1.51	170	0.97	227	1.48	62	1	1	1
1	21	0.97	143	0.87	119	1.29	126	0.92	122	0.75	131	0.68	162	0.68	738	1	1	1
1	22	0.8	228	0.88	169	1.11	178	1.17	171	0.83	205	0.65	227	0.72	605	1	1	1
1	23	0.75	153	0.88	146	1.01	143	0.85	143	0.89	146	0.9	207	0.72	103	1	1	1
1	24	1.01	209	0.88	166	1.06	210	1.07	320	0.79	210	0.89	220	0.84	203	1	1	1
1	25	0.73	91	0.88	84	0.71	79	1.07	90	0.93	88	0.81	104	0.72	523	1	1	1
1	26	0.65	80	0.91	68	1.19	72	0.88	91	1.07	69	0.97	118	0.89	99	1	1	1
1	27	1.03	249	0.91	210	0.69	203	0.83	203	1.06	164	0.71	268	0.9	230	1	1	1
1	28	0.97	140	0.92	133	1.28	134	0.98	126	0.69	116	1.04	135	1.1	100	1	1	1
1	29	0.94	249	0.94	297	1.36	299	1	356	1.5	321	0.94	468	1.45	105	1	1	1
1	30	1.02	166	0.96	167	0.83	144	0.92	173	1.28	149	0.68	183	1.26	73	1	1	1
1	31	0.97	233	0.96	192	1.14	218	1.01	222	0.78	159	1.23	228	0.88	84	1	1	1
1	32	0.8	326	0.96	337	1	300	1.01	310	0.89	292	1.03	325	0.81	54	1	1	1
1	33	0.77	159	0.97	120	0.68	115	1.14	105	0.67	132	1.22	178	1.2	381	1	1	1
1	34	0.94	136	0.99	177	1.39	164	1.01	264	1.5	149	0.84	333	1.49	67	1	1	1
1	35	0.82	960	1	874	1.11	900	0.95	887	0.78	914	1.03	945	0.75	473	1	1	1
1	36	0.96	168	1	114	1.2	118	0.92	115	0.97	115	1.29	124	0.75	708	1	1	1
1	37	0.9	151	1.01	87	0.97	101	0.88	111	0.81	99	0.84	154	0.88	246	1	1	1
1	38	0.95	253	1.04	240	1.06	244	0.83	270	0.89	245	0.9	317	0.89	74	1	1	1
1	39	1.18	110	1.12	68	0.73	90	1.16	57	0.68	100	0.59	78	0.68	154	1	1	1
1	40	1.09	90	1.12	66	1.16	79	0.74	81	0.61	62	1.17	101	0.78	201	1	1	1
1	41	0.75	130	1.13	127	1.25	118	0.95	86	1.18	112	1.03	167	0.87	53	1	1	1
1	42	1.08	179	1.17	139	1.26	183	0.91	132	0.75	144	0.71	194	0.9	253	1	1	1
1	43	0.95	183	1.17	128	1.17	149	1.15	122	1.01	135	1.03	159	0.82	85	1	1	1
1	44	1.05	109	1.18	95	1.2	108	1.1	91	1.28	111	0.81	106	0.72	348	1	1	1
1	45	1.08	143	1.22	103	1.29	121	1.07	123	0.83	128	1.16	162	1.25	167	1	1	1
1	46	0.86	159	1.23	142	1.26	135	0.85	165	1.2	122	0.97	182	0.82	244	1	1	1
1	47	1.01	138	1.26	136	1.07	120	1.13	158	0.97	147	1.16	164	0.78	774	1	1	1
1	48	0.91	95	1.27	77	0.75	72	0.67	63	0.92	76	0.96	81	0.8	337	1	1	1
1	49	0	92	0.87	60	1.09	77	0.84	69	0.93	67	0.45	106	0.77	83	1	2	1.1
1	50	0	215	0.87	188	0.91	136	0.72	162	0.67	190	1.16	186	1.1	797	1	2	1.1
1	51	0	62	0.9	91	1.17	63	0.9	62	0.72	89	0.69	99	0.78	386	1	2	1.1
1	52	0	258	0.91	235	1	226	0.95	192	1.28	240	0.77	260	1.14	79	1	2	1.1
1	53	0	370	0.96	273	1.06	296	0.91	286	0.81	281	0.9	338	0.65	549	1	2	1.1
1	54	0	110	0.97	116	1.13	120	0.98	108	0.91	88	0.89	123	0.78	413	1	2	1.1
1	55	0	135	0.97	95	0.85	108	0.8	85	1.23	111	1.11	130	1.25	281	1	2	1.1
1	56	0	101	0.97	111	1.39	142	1.01	165	1.51	106	0.84	213	1.5	200	1	2	1.1
1	57	0	141	0.99	113	0.85	117	0.9	71	1.28	149	0.77	130	1.25	632	1	2	1.1
1	58	0	171	0.99	137	1.03	180	0.95	190	0.86	166	0.77	198	0.91	81	1	2	1.1
1	59	0	146	1	122	1.17	156	0.99	152	0.75	146	1.03	176	0.8	225	1	2	1.1
1	60	0	123	1.01	99	0.97	107	0.93	95	0.94	96	0.67	113	0.65	168	1	2	1.1
1	61	0	55	1.08	52	1	68	0.97	58	1.23	73	1.28	81	0.85	97	1	2	1.1
1	62	0.14	88	1.09	77	1.03	113	0.89	112	0.86	86	0.65	104	0.64	146	1	2	1.1
1	63	0	145	1.13	110	1.11	117	0.82	119	0.81	133	0.65	167	0.78	261	1	2	1.1
1	64	0	202	1.17	184	1.26	154	0.77	175	0.97	156	1.1	212	0.75	257	1	2	1.1
1	65	0	65	1.27	55	1.23	65	0.84	64	1.26	57	0.26	84	0.8	317	1	2	1.1
1	66	0	146	1.34	192	1.32	153	1	228	1.5	169	0.97	342	1.42	117	1	2	1.1
1	67	0	175	0	192	0	159	0.93	129	0.07	200	0	168	0	128	1	3	1.1.2
1	68	0	231	0	171	0	179	0	166	0.39	205	0	198	0	76	1	3	1.1.3.1
1	69	0	123	0	100	0	105	0	138	0.44	128	0	112	0	67	1	3	1.1.3.1
1	70	0	400	0	312	0	352	0	340	0.61	313	0	388	0	85	1	3	1.1.3.1
1	71	0	134	0	87	0	107	0	84	0.67	57	0	130	0	698	1	3	1.1.3
1	72	0	127	0	74	0	87	0	91	0.78	85	0	102	0	239	1	3	1.1.3
1	73	0	90	0	56	0	57	0	71	1.06	85	0	86	0	80	1	3	1.1.3
1	74	0	96	0	80	0.12	83	1.03	76	0.04	99	0.39	145	1	266	1	3	1.1.2
1	75	0.06	66	0.16	50	0.19	54	0.04	50	0.55	51	0.05	74	0	339	1	3	NA
1	76	0	237	0.31	118	1.22	134	0.81	167	0.89	140	0.71	184	0.65	501	1	3	NA
1	77	0.39	718	0.35	637	0.29	683	0.36	644	0.33	674	0.32	832	0.7	577	1	3	NA
1	78	0	82	0.66	61	0.5	76	0	74	0.76	79	0.2	71	0.2	449	1	3	1.1.1
1	79	0.88	276	0.91	148	0.81	140	0.02	119	1.5	177	0.16	233	0.48	698	1	3	1.1.1
1	80	0	75	0	61	0	115	0	96	0	98	0.19	108	0.25	558	1	4	NA
1	81	0	169	0	203	0.26	179	0	203	0	184	0	254	0	681	1	4	1.1.1.2
1	82	0	208	0	220	0.31	204	0	165	0	190	0	189	0	113	1	4	1.1.1.2
1	83	0	163	0.26	131	0	168	0	148	0	136	0	149	0	115	1	4	1.1.1.1
1	84	0.02	85	0.27	82	0.14	111	0	84	0	89	0.05	81	0	50	1	4	NA
1	85	0	67	0.27	74	0	88	0	93	0	60	0	124	0	745	1	4	1.1.1.1
1	86	0	106	0.35	74	0	89	0	94	0	88	0	112	0	51	1	4	1.1.1.1
1	87	0	106	0.36	107	0	97	0	86	0	99	0	121	0	123	1	4	1.1.1.1
Supplementary Figure 3: Sub-clonal proportions						Supplementary Figure 3: Number of sub-clone defining aberrations
ID	Sample	Time since treatment initiation	Clone ID	Proportion		ID	Clone ID	Number of (gained) clone-defining mutations*	Clone-defining driver mutations	Clone-defining chromosomal aberrations
1	BL_RNAS_ILP	0	1	1		1	MRCA (1)	48	KRASGln61His	Gain(7q33-q36.3)
1	L4_RNAS_IRP	2654	1.1.1	0.7		1	MRCA (1)		MAXArg36Trp	Del(8)
1	L4_RNAS_IRP	2654	1.1.1.1	0.3		1	MRCA (1)			Del(13)
1	L6_FNAS_sternum	3066	1.1.1	0.7		1	MRCA (1)			Del(14)
1	L6_FNAS_sternum	3066	1.1.1.2	0.3		1	1.1	18	-	Del(2q36.3-q37.3)
1	L7_FNAS_sternum	3085	1.1.2	1		1	1.1			Gain(6p25.3-p21.32)
1	L7_RNAS_ILP	3085	1.1.1.3	0.6		1	1.1			Del(20p13-p11.1)
1	L7_RNAS_ILP	3085	1.1.1.3.1	0.4		1	1.1.1	2	-	Gain(7p22.3-p15.2)
1	L8_RNAS_IRP	3135	1.1.2	1		1	1.1.1			Gain(12p13.33-p11.1)
1	L8_RNAS_ILP	3170	1.1.2	1		1	1.1.1			Gain(21)
						1	1.1.1.1	4	-	-
						1	1.1.1.2	2	-	-
						1	1.1.1.3	3	-	-
						1	1.1.1.3.1	3	-	-
						1	1.1.2	2	-	LOH(8q23.1-q24.3)

[truncated: 25 more sheets: Suppl_Fig_4, Suppl_Fig_5, Suppl_Fig_6, Suppl_Fig_7, Suppl_Fig_8, Suppl_Fig_9, Suppl_Fig_10, Suppl_Fig_11, Suppl_Fig_12, Suppl_Fig_13, Suppl_Fig_14, Suppl_Fig_15, Suppl_Fig_16, Suppl_Fig_17, Suppl_Fig_18, Suppl_Fig_19, Suppl_Fig_20, Suppl_Fig_21, Suppl_Fig_22, Suppl_Fig_23 …]
